# Supplementary material for: Rejuvenating aged osteoprogenitors for bone repair
Source: eLife. 2024 Dec 18;13:RP104068. doi: 10.7554/eLife.104068 (PMC11655067; doi:10.7554/eLife.104068)
Supplement: Source code 2. [file elife-104068-code2.zip]

Archive with 1 entries (1 files):
- eLife-VOR-RA-2024-104068/Source Code 2.R
